# Supplementary material for: Enhanced SVM-based model for predicting cyberspace vulnerabilities: Analyzing the role of user group dynamics and capital influx
Source: PLoS One. 2025 Jul 17;20(7):e0327476. doi: 10.1371/journal.pone.0327476 (PMC12270157; doi:10.1371/journal.pone.0327476)
Supplement: S1 Data — (ZIP) [file pone.0327476.s001.zip]

Archive with 10 entries (9 files):
- ╩2╛▌░n/
- ╩2╛▌░n/data.xlsx
- ╩2╛▌░n/Figure 1.vsdx
- ╩2╛▌░n/Figure 2.vsdx
- ╩2╛▌░n/Figure 3.opj
- ╩2╛▌░n/Figure 4.opj
- ╩2╛▌░n/Figure 5.opj
- ╩2╛▌░n/Figure 6.opj
- ╩2╛▌░n/Figure 7.opj
- ╩2╛▌░n/Figure 8.opj
