# Supplementary material for: Enhanced SVM-based model for predicting cyberspace vulnerabilities: Analyzing the role of user group dynamics and capital influx
Source: PLoS One. 2025 Jul 17;20(7):e0327476. doi: 10.1371/journal.pone.0327476 (PMC12270157; doi:10.1371/journal.pone.0327476)
Supplement: S1 Data — (ZIP) [file pone.0327476.s001.zip › ╩2╛▌░n/data.xlsx]

## Sheet: FIG.3
Model	Accuracy (%)	Precision (%)	Recall (%)	Prediction speed (ms)	F1 value (%)
Traditional SVM	85.3	84.7	83.5	12.1	84.1
Decision Tree	83.7	82.4	81.9	9.8	82.1
Random Forest	87.5	86.9	87.2	11.2	87
Neural Network	89.1	88.4	88.7	15.3	88.5
The proposed method	96.5	95.2	94.8	9.9	95

## Sheet: FIG.4
Model	DDoS attacks (%)	Phishing attacks (%)	Malware attacks (%)
Traditional SVM	86.5	84.2	82.8
Decision Tree	84.2	81.5	80.7
Random Forest	88.3	86.7	85.5
Neural Network	91	89.5	88
The proposed method	98.3	95.6	94.7

## Sheet: FIG.5
Model	DDoS attacks (%)	Phishing attacks (%)	Malware attacks (%)
Traditional SVM	5.3	4.9	6.2
Decision Tree	6.1	6.4	6.8
Random Forest	4.8	5.1	5.5
Neural Network	4.6	4.4	5
The proposed method	2.1	3.2	4

## Sheet: FIG.6
Model	DDoS attacks (%)	Phishing attacks (%)	Malware attacks (%)
Traditional SVM	83.2	82.7	80.9
Decision Tree	81.5	80	78.5
Random Forest	86.7	85.3	83.7
Neural Network	89.5	88	87
The proposed method	96.5	94.8	93.7

## Sheet: FIG.7
Time period (hours)	User request volume (times)	Number of attack incidents (times)
00:00–01:00	5200	68
01:00–02:00	4980	72
02:00–03:00	4500	61
03:00–04:00	4300	58
04:00–05:00	4700	65
05:00–06:00	6100	82
06:00–07:00	7800	95
07:00–08:00	8500	109
08:00–09:00	9100	123
09:00–10:00	8900	119
10:00–11:00	8700	115

## Sheet: FIG.8
	Low attack period	Low attack period	High attack period	High attack period
25%~75%	31.5	16	26	11
Range within 1.5IOR	32.2	18	27.1	10
Median line	33	17	25.8	9
Mean value	30.8	15	24.9	12
Outlier	34	16	24.5	8
